# Supplementary material for: Layer-by-Layer Nanoparticles of Tamoxifen and Resveratrol for Dual Drug Delivery System and Potential Triple-Negative Breast Cancer Treatment
Source: Pharmaceutics. 2021 Jul 20;13(7):1098. doi: 10.3390/pharmaceutics13071098 (PMC8309206; doi:10.3390/pharmaceutics13071098)
Supplement: Supplementary file 1 [file pharmaceutics-13-01098-s001.zip]

Archive with 1 entries (1 files):
- pharmaceutics-1286364-supplementary.pdf
